# Supplementary material for: The High Expression of PD-1 Defines A Subpopulation of Tfh Cells Responding to COVID-19 Vaccine in Humans
Source: Genomics Proteomics Bioinformatics. 2025 Mar 13;23(6):qzaf019. doi: 10.1093/gpbjnl/qzaf019 (PMC13102178; doi:10.1093/gpbjnl/qzaf019)
Supplement: qzaf019_Supplementary_Data [file qzaf019_supplementary_data.zip]

Archive with 20 entries (20 files):
- Figure S1.pdf
- Figure S10.pdf
- Figure S11.pdf
- Figure S12.pdf
- Figure S13.pdf
- Figure S2.pdf
- Figure S3.pdf
- Figure S4.pdf
- Figure S5.pdf
- Figure S6.pdf
- Figure S7.pdf
- Figure S8.pdf
- Figure S9.pdf
- Supplementary material captions.docx
- Table S1.docx
- Table S2.docx
- Table S3.docx
- Table S4.docx
- Table S5.xlsx
- Table S6.docx
