# Supplementary material for: The High Expression of PD-1 Defines A Subpopulation of Tfh Cells Responding to COVID-19 Vaccine in Humans
Source: Genomics Proteomics Bioinformatics. 2025 Mar 13;23(6):qzaf019. doi: 10.1093/gpbjnl/qzaf019 (PMC13102178; doi:10.1093/gpbjnl/qzaf019)
Supplement: qzaf019_Supplementary_Data [file qzaf019_supplementary_data.zip › Table S5.xlsx]

## Sheet: Sheet1
Table S5 The sample information of the cohort
Sample	Vaccination series history	Titer	Time	No. cell	No. TCR
InaV_H_0118601	1st/2nd/3rd doses BBIBP	H	D0	1068	68
InaV_H_0118701	1st/2nd/3rd doses BBIBP	H	D0	3323	133
InaV_L_0117101	1st/2nd/3rd doses BBIBP	L	D0	6570	871
InaV_L_0119101	1st/2nd/3rd doses BBIBP	L	D0	6791	246
PrSV_H_0100902	1st/2nd doses BBIBP+ 3rd dose ZF2001	H	D0	1015	132
PrSV_H_0113301	1st/2nd doses BBIBP+ 3rd dose ZF2001	H	D0	2818	584
PrSV_H_0115001	1st/2nd doses BBIBP+ 3rd dose ZF2001	H	D0	5210	1055
PrSV_H_0120001	1st/2nd doses BBIBP+ 3rd dose ZF2001	H	D0	3731	276
PrSV_L_0111902	1st/2nd doses BBIBP+ 3rd dose ZF2001	L	D0	1010	0
PrSV_L_0112702	1st/2nd doses BBIBP+ 3rd dose ZF2001	L	D0	4132	314
PrSV_L_0117801	1st/2nd doses BBIBP+ 3rd dose ZF2001	L	D0	3562	400
PrSV_L_0119801	1st/2nd doses BBIBP+ 3rd dose ZF2001	L	D0	1802	151
InaV_H_0118601	1st/2nd/3rd doses BBIBP	H	D14	577	18
InaV_H_0118701	1st/2nd/3rd doses BBIBP	H	D14	1157	53
InaV_L_0117101	1st/2nd/3rd doses BBIBP	L	D14	2685	532
InaV_L_0119101	1st/2nd/3rd doses BBIBP	L	D14	347	8
PrSV_H_0100902	1st/2nd doses BBIBP+ 3rd dose ZF2001	H	D14	728	48
PrSV_H_0113301	1st/2nd doses BBIBP+ 3rd dose ZF2001	H	D14	2291	97
PrSV_H_0115001	1st/2nd doses BBIBP+ 3rd dose ZF2001	H	D14	2110	314
PrSV_H_0120001	1st/2nd doses BBIBP+ 3rd dose ZF2001	H	D14	7375	903
PrSV_L_0111902	1st/2nd doses BBIBP+ 3rd dose ZF2001	L	D14	725	0
PrSV_L_0112702	1st/2nd doses BBIBP+ 3rd dose ZF2001	L	D14	2217	364
PrSV_L_0117801	1st/2nd doses BBIBP+ 3rd dose ZF2001	L	D14	5170	404
PrSV_L_0119801	1st/2nd doses BBIBP+ 3rd dose ZF2001	L	D14	6999	459
InaV_H_0118601	1st/2nd/3rd doses BBIBP	H	D3	2797	109
InaV_H_0118701	1st/2nd/3rd doses BBIBP	H	D3	4120	83
InaV_L_0117101	1st/2nd/3rd doses BBIBP	L	D3	3753	629
InaV_L_0119101	1st/2nd/3rd doses BBIBP	L	D3	3346	40
PrSV_H_0100902	1st/2nd doses BBIBP+ 3rd dose ZF2001	H	D3	809	79
PrSV_H_0113301	1st/2nd doses BBIBP+ 3rd dose ZF2001	H	D3	1557	166
PrSV_H_0115001	1st/2nd doses BBIBP+ 3rd dose ZF2001	H	D3	3962	687
PrSV_H_0120001	1st/2nd doses BBIBP+ 3rd dose ZF2001	H	D3	8211	895
PrSV_L_0111902	1st/2nd doses BBIBP+ 3rd dose ZF2001	L	D3	1014	0
PrSV_L_0112702	1st/2nd doses BBIBP+ 3rd dose ZF2001	L	D3	4578	472
PrSV_L_0117801	1st/2nd doses BBIBP+ 3rd dose ZF2001	L	D3	5086	305
PrSV_L_0119801	1st/2nd doses BBIBP+ 3rd dose ZF2001	L	D3	7224	289
InaV_H_0118601	1st/2nd/3rd doses BBIBP	H	D90	4451	298
InaV_H_0118701	1st/2nd/3rd doses BBIBP	H	D90	3294	584
InaV_L_0117101	1st/2nd/3rd doses BBIBP	L	D90	5078	1071
InaV_L_0119101	1st/2nd/3rd doses BBIBP	L	D90	9093	196
PrSV_H_0100902	1st/2nd doses BBIBP+ 3rd dose ZF2001	H	D90	4869	901
PrSV_H_0113301	1st/2nd doses BBIBP+ 3rd dose ZF2001	H	D90	3125	901
PrSV_H_0115001	1st/2nd doses BBIBP+ 3rd dose ZF2001	H	D90	4077	787
PrSV_H_0120001	1st/2nd doses BBIBP+ 3rd dose ZF2001	H	D90	1492	126
